# Supplementary material for: Possibility of Cell Block Specimens from Overnight-Stored Bile for Next-Generation Sequencing of Cholangiocarcinoma
Source: Cells. 2024 May 28;13(11):925. doi: 10.3390/cells13110925 (PMC11172341; doi:10.3390/cells13110925)
Supplement: Supplementary file 1 [file cells-13-00925-s001.zip]

Archive with 1 entries (1 files):
- cells-2989711-supplementary.pdf
